# Supplementary material for: COVID-19 Pandemic Impacted Food Security and Caused Psychosocial Stress in Selected States of Nigeria
Source: Int J Environ Res Public Health. 2023 Feb 23;20(5):4016. doi: 10.3390/ijerph20054016 (PMC10001712; doi:10.3390/ijerph20054016)
Supplement: Supplementary file 1 [file ijerph-20-04016-s001.zip]

Archive with 1 entries (1 files):
- ijerph-2186142-supplementary.pdf
